# Supplementary material for: Comparative Effects of Rehabilitation Programs After Total Knee Arthroplasty: A Modified GLA:D® Program and a Lower-Limb Strengthening Program
Source: J Clin Med. 2025 Oct 25;14(21):7565. doi: 10.3390/jcm14217565 (PMC12610574; doi:10.3390/jcm14217565)
Supplement: Supplementary file 1 [file jcm-14-07565-s001.zip]

Archive with 1 entries (1 files):
- jcm-3920102-supplementary.pdf
